# Supplementary material for: Use of CAD/CAM Workflow and Patient-Specific Implants for Maxillary Reconstruction: A Systematic Review
Source: J Clin Med. 2026 Jan 13;15(2):647. doi: 10.3390/jcm15020647 (PMC12841636; doi:10.3390/jcm15020647)
Supplement: Supplementary file 1 [file jcm-15-00647-s001.zip]

Archive with 1 entries (1 files):
- jcm-4057259-supplementary.pdf
